# Supplementary material for: NADPH–Cytochrome P450 Reductase Mediates the Fatty Acid Desaturation of ω3 and ω6 Desaturases from Mortierella alpina
Source: Curr Issues Mol Biol. 2022 Apr 22;44(5):1828–37. doi: 10.3390/cimb44050125 (PMC9164069; doi:10.3390/cimb44050125)
Supplement: Supplementary file 1 [file cimb-44-00125-s001.zip]

Archive with 1 entries (1 files):
- cimb-1672500-supplementary.pdf
